# Supplementary material for: Development and validation of an interpretable clinical scoring model to monitor the progression of preclinical Alzheimer’s disease
Source: Alzheimers Res Ther. 2025 Dec 19;17:268. doi: 10.1186/s13195-025-01931-3 (PMC12750953; doi:10.1186/s13195-025-01931-3)
Supplement: Supplementary file 1 — Supplementary Material 1. [file 13195_2025_1931_MOESM1_ESM.csv]

Sex
Age
Education
Marital status
Creatine kinase
Potassium
Creatinine
Total bilirubin
Neutrophils
Chloride
ALT
WBC
Platelets
Uric acid
Red blood cell
Sodium
AST
Alkaline
Basophils
Urea nitrogen
Hemoglobin A1C
Total protein
Lymphocytes
MCV
Hemoglobin
GGT
Albumin
Hematocrit
Phosphorus
MCHC
Cholesterol
Monocytes
Eosinophils
Calcium
Direct bilirubin
QRS interval
R-R interval
Q-T interval
P-R interval
Heart rate
Baseline ptau217
MMSE score
PACC
APOE
Baseline amyloid beta SUVR
Ethnicity
Race
AST/ALT ratio
ptau217 (week 240, outcome)
Amyloid beta SUVR (week 240, outcome)
